# Supplementary material for: Resting Heart Rate Variability Measured by Consumer Wearables and Its Associations with Diverse Health Domains in Five Longitudinal Studies
Source: Sensors (Basel). 2025 Nov 22;25(23):7147. doi: 10.3390/s25237147 (PMC12693838; doi:10.3390/s25237147)
Supplement: Supplementary file 1 [file sensors-25-07147-s001.zip]

Archive with 1 entries (1 files):
- sensors-3924280-supplementary.pdf
